# Supplementary material for: Post-ER Stress Biogenesis of Golgi Is Governed by Giantin
Source: Cells. 2019 Dec 13;8(12):1631. doi: 10.3390/cells8121631 (PMC6953117; doi:10.3390/cells8121631)
Supplement: Supplementary file 1 [file cells-08-01631-s001.zip]

Archive with 7 entries (6 files):
- cells-653076-supplementary/supplementary-layout/
- cells-653076-supplementary/supplementary-layout/cells-653076-proof-supplementary-layout.docx
- cells-653076-supplementary/supplementary-layout/Movie S1.mov
- cells-653076-supplementary/supplementary-layout/Movie S2.mp4
- cells-653076-supplementary/supplementary-layout/Movie S3.mov
- cells-653076-supplementary/supplementary-layout/Movie S4.mov
- cells-653076-supplementary/supplementary-layout/Movie S5.mov
